# Supplementary material for: Structural Constraint of Osteopontin Facilitates Efficient Binding to CD44
Source: Biomolecules. 2021 May 30;11(6):813. doi: 10.3390/biom11060813 (PMC8228714; doi:10.3390/biom11060813)
Supplement: Supplementary file 1 [file biomolecules-11-00813-s001.zip]

Archive with 1 entries (1 files):
- biomolecules-1220867-SI.pdf
